# Supplementary material for: Multicellular muscle-tendon bioprinting of mechanically optimized musculoskeletal bioactuators with enhanced force transmission
Source: Sci Adv. 2025 Jul 16;11(29):eadv2628. doi: 10.1126/sciadv.adv2628 (PMC12266124; doi:10.1126/sciadv.adv2628)
Supplement: Supplementary file 2 — Movies S1 to S5 [file sciadv.adv2628_movies_s1_to_s5.zip]

Archive with 5 entries (5 files):
- adv2628_movie_s1.mp4
- adv2628_movie_s2.mp4
- adv2628_movie_s3.mp4
- adv2628_movie_s4.mp4
- adv2628_movie_s5.mp4
